# Supplementary material for: Rejuvenating aged microglia by p16ink4a-siRNA-loaded nanoparticles increases amyloid-β clearance in animal models of Alzheimer’s disease
Source: Mol Neurodegener. 2024 Mar 16;19:25. doi: 10.1186/s13024-024-00715-x (PMC10943801; doi:10.1186/s13024-024-00715-x)
Supplement: Supplementary file 7 — Additional file 7: Supplementary Figure 7. Raw data for western blot. [file 13024_2024_715_MOESM7_ESM.zip]

Archive with 2 entries (2 files):
- Suppl Figure 7-1.tif
- Suppl Figure 7-2.tif
